# Supplementary material for: Microbially mediated mechanisms underlie soil carbon accrual by conservation agriculture under decade-long warming
Source: Nat Commun. 2024 Jan 8;15:377. doi: 10.1038/s41467-023-44647-4 (PMC10774409; doi:10.1038/s41467-023-44647-4)
Supplement: Supplementary file 4 — Source Data [file 41467_2023_44647_MOESM4_ESM.xlsx]

## Sheet: Figure 1
Figure 1a,g	Sample time	Treatment	SOC (g kg-1)	DOC(mg kg-1)
	2010	Conserv-Amb1	12.8908	106.696
	2010	Conserv-Amb2	12.11	95.166
	2010	Conserv-Amb3	11.6452	103.526
	2010	Conserv-Amb4	12.7528	116.137
	2010	Conserv-Warm1	12.0987	104.564
	2010	Conserv-Warm2	12.1431	114.246
	2010	Conserv-Warm3	12.9944	61.8113
	2010	Conserv-Warm4	11.8822	93.5404
	2010	Conven-Amb1	8.93061	74.0812
	2010	Conven-Amb2	8.55338	75.8441
	2010	Conven-Amb3	9.21471	74.9911
	2010	Conven-Amb4	7.9	84.5027
	2010	Conven-Warm1	8.61543	85.2989
	2010	Conven-Warm2	8.05364	85.4126
	2010	Conven-Warm3	8.72519	32.9494
	2010	Conven-Warm4	9.3223	67.887
	2012	Conserv-Amb1	12.6499	115.469
	2012	Conserv-Amb2	12.5871	113.336
	2012	Conserv-Amb3	12.8481	115.469
	2012	Conserv-Amb4	12.2633	113.336
	2012	Conserv-Warm1	12.2838	102.118
	2012	Conserv-Warm2	12.4028	90.1756
	2012	Conserv-Warm3	13.2579	92.1945
	2012	Conserv-Warm4	13.5338	94.8295
	2012	Conven-Amb1	7.9	72.6878
	2012	Conven-Amb2	8.98602	52.257
	2012	Conven-Amb3	9.37142	64.0861
	2012	Conven-Amb4	9.98108	72.0054
	2012	Conven-Warm1	9.16104	78.773
	2012	Conven-Warm2	9.4481	86.7064
	2012	Conven-Warm3	8.06788	77.991
	2012	Conven-Warm4	9.16387	66.2757
	2014	Conserv-Amb1	12.1681	139.558
	2014	Conserv-Amb2	12.4147	124.369
	2014	Conserv-Amb3	14.0379	125.727
	2014	Conserv-Amb4	12.937	130.088
	2014	Conserv-Warm1	12.7804	170.742
	2014	Conserv-Warm2	14.2774	166.88
	2014	Conserv-Warm3	12.3335	166.153
	2014	Conserv-Warm4	13.373	168.18
	2014	Conven-Amb1	8.85824	67.1666
	2014	Conven-Amb2	8.29017	106.194
	2014	Conven-Amb3	8.85619	91.9212
	2014	Conven-Amb4	9.43685	99.8259
	2014	Conven-Warm1	7.99481	83.6117
	2014	Conven-Warm2	8.89719	79.2043
	2014	Conven-Warm3	9.20355	89.986
	2014	Conven-Warm4	8.8679	81.645
	2016	Conserv-Amb1	13.4348	62.3588
	2016	Conserv-Amb2	13.2719	65.5231
	2016	Conserv-Amb3	12.9169	74.4568
	2016	Conserv-Amb4	12.6574	74.3352
	2016	Conserv-Warm1	13.5754	117.643
	2016	Conserv-Warm2	13.1376	133.475
	2016	Conserv-Warm3	14.1423	120.187
	2016	Conserv-Warm4	13.8694	131.891
	2016	Conven-Amb1	8.06799	48.6084
	2016	Conven-Amb2	8.54583	45.5093
	2016	Conven-Amb3	8.74731	43.4056
	2016	Conven-Amb4	9.48133	40.0324
	2016	Conven-Warm1	7.88938	62.7251
	2016	Conven-Warm2	8.76804	64.1079
	2016	Conven-Warm3	8.13801	62.7844
	2016	Conven-Warm4	8.24162	56.0276
	2018	Conserv-Amb1	13.2845	62.4994
	2018	Conserv-Amb2	12.627	75.3522
	2018	Conserv-Amb3	12.6633	82.0061
	2018	Conserv-Amb4	12.8583	85.5605
	2018	Conserv-Warm1	14.2788	80.3568
	2018	Conserv-Warm2	13.6093	90.9632
	2018	Conserv-Warm3	13.4273	92.2712
	2018	Conserv-Warm4	13.2486	79.2194
	2018	Conven-Amb1	9.34283	64.4899
	2018	Conven-Amb2	8.85301	58.945
	2018	Conven-Amb3	8.08331	57.4095
	2018	Conven-Amb4	8.83881	62.6985
	2018	Conven-Warm1	9.05914	75.9494
	2018	Conven-Warm2	7.92784	61.5611
	2018	Conven-Warm3	8.57599	58.8028
	2018	Conven-Warm4	9.0752	77.627
	2020	Conserv-Amb1	13.0725	119.949
	2020	Conserv-Amb2	12.8625	97.9259
	2020	Conserv-Amb3	13.0738	93.5373
	2020	Conserv-Amb4	13.0029	111.331
	2020	Conserv-Warm1	13.4836	118.098
	2020	Conserv-Warm2	13.517	115.546
	2020	Conserv-Warm3	13.6383	136.197
	2020	Conserv-Warm4	13.2955	120.619
	2020	Conven-Amb1	8.55219	65.4831
	2020	Conven-Amb2	8.06007	52.8337
	2020	Conven-Amb3	8.75381	64.181
	2020	Conven-Amb4	9.59425	60.8326
	2020	Conven-Warm1	8.73562	66.3071
	2020	Conven-Warm2	7.99243	58.9856
	2020	Conven-Warm3	8.57242	57.7398
	2020	Conven-Warm4	9.70073	62.7341
Figure 1b,c	Sample time	Treatment	Soil temperate (℃)	Soil moisture (%)
	2010	Conserv-Amb	11.9	19.4
	2010	Conven-Amb	12.2051	18.9
	2010	Conserv-Warm	13.5	17.5
	2010	Conven-Warm	14.3	16.3
	2012	Conserv-Amb	11.78	18.55
	2012	Conven-Amb	12.1335	17.7801
	2012	Conserv-Warm	13.39	17.1
	2012	Conven-Warm	14.07	15.56
	2014	Conserv-Amb	12.33	19.1
	2014	Conven-Amb	12.8714	18.3337
	2014	Conserv-Warm	13.89	17.1
	2014	Conven-Warm	14.65	16.4
	2016	Conserv-Amb	12.52	19.6
	2016	Conven-Amb	13.01	18.4549
	2016	Conserv-Warm	14.05	18.2
	2016	Conven-Warm	14.75	16.2
	2018	Conserv-Amb	14.11	18.6
	2018	Conven-Amb	14.3603	17.902
	2018	Conserv-Warm	15.69	16.8
	2018	Conven-Warm	16.17	16.1
	2020	Conserv-Amb	12.88	18.3
	2020	Conven-Amb	13.443	17.4703
	2020	Conserv-Warm	14.25	16.7
	2020	Conven-Warm	15.43	15.8
Figure 1d	Sample time	Treatment	Aboveground biomass (Mg ha-1)
	2010	Conserv-Amb	11.5608
	2010	Conven-Amb	11.8906
	2010	Conven-Warm	13.0723
	2010	Conserv-Warm	13.0882
	2012	Conserv-Amb	9.05482
	2012	Conven-Amb	9.2321
	2012	Conven-Warm	12.1654
	2012	Conserv-Warm	12.7184
	2014	Conven-Amb	13.3083
	2014	Conserv-Amb	13.947
	2014	Conserv-Warm	15.7722
	2014	Conven-Warm	16.577
	2016	Conven-Amb	8.94315
	2016	Conven-Warm	9.94454
	2016	Conserv-Amb	10.9331
	2016	Conserv-Warm	12.8512
	2018	Conserv-Amb	6.99925
	2018	Conven-Amb	7.9869
	2018	Conven-Warm	9.16979
	2018	Conserv-Warm	9.46585
	2020	Conserv-Amb	8.00937
	2020	Conserv-Warm	11.7241
	2020	Conven-Amb	12.4328
	2020	Conven-Warm	13.0721
Figure 1e,h,i	Sample time	Treatment	Root biomass	Total PLFAs	Bacterial PLFAs	FungalPLFAs	Fungal/bacterial PLFAs
	2020	Conserv-Amb1	75	88.1747	46.0356	5.72323	0.124322
	2020	Conserv-Amb2	48.1	91.5913	47.877	5.91091	0.12346
	2020	Conserv-Amb3	122	89.5385	46.8509	5.76034	0.122951
	2020	Conserv-Amb4	85	91.6808	47.7692	5.88629	0.123224
	2020	Conserv-Warm1	84.7	109.125	58.3459	7.27743	0.124729
	2020	Conserv-Warm2	54.7	100.459	53.8493	6.76478	0.125624
	2020	Conserv-Warm3	134	113.4	60.1446	8.14044	0.135348
	2020	Conserv-Warm4	92	115.132	61.1068	7.91069	0.129457
	2020	Conven-Amb1	75.3	54.4879	29.4917	2.74838	0.0931918
	2020	Conven-Amb2	46.7	56.1994	29.1266	2.96933	0.101946
	2020	Conven-Amb3	97.9	55.8734	30.2318	3.05081	0.100914
	2020	Conven-Amb4	74	60.1762	32.7716	3.17294	0.0968198
	2020	Conven-Warm1	84	60.4122	32.4413	3.70648	0.114252
	2020	Conven-Warm2	51.4	58.4557	31.8746	3.18044	0.0997797
	2020	Conven-Warm3	116	52.3673	28.3789	2.92467	0.103058
	2020	Conven-Warm4	85	57.6784	31.3317	3.14288	0.10031
Figure 1f	Treatment	Jointing stage	Flowering stage	Maturity stage
	Conserv-Amb1	3.8285	4.34956	2.15658
	Conserv-Amb2	6.38142	5.71609	2.15658
	Conserv-Amb3	7.88636	4.68418	2.52375
	Conserv-Amb4	4.88948	4.34956	1.78241
	Conserv-Amb5	5.31704	2.11975	3.04016
	Conserv-Amb6	3.59943	4.87825	1.28
	Conserv-Warm1	9.10631	3.83336	4.17456
	Conserv-Warm2	13.7052	4.47192	2.94183
	Conserv-Warm3	9.3098	4.90692	3.25432
	Conserv-Warm4	9.82067	3.83336	2.83139
	Conserv-Warm5	7.16142	5.23717	3.25432
	Conserv-Warm6	9.82067	4.27425	3.06949
	Conven-Amb1	8.59697	1.35902	2.72814
	Conven-Amb2	3.97809	1.92969	2.06073
	Conven-Amb3	4.00743	3.69638	2.31893
	Conven-Amb4	3.19592	2.96023	2.31893
	Conven-Amb5	5.3352	2.84544	1.30138
	Conven-Amb6	6.28306	2.7932	3.18549
	Conven-Warm1	8.33874	3.15697	2.97141
	Conven-Warm2	8.42133	3.76586	2.46201
	Conven-Warm3	8.56108	2.42316	1.96593
	Conven-Warm4	8.75806	1.89986	2.69032
	Conven-Warm5	7.85301	3.6007	1.56054
	Conven-Warm6	8.69303	3.6007	3.57224

## Sheet: Figure 2
Figure 2a,c	Sample time	Treatment	CUE	Microbial growth	Microbial respiration	C uptake	Microbial necromass	Fungal necromass	Bacterial necromass	F/B necromass
	2010	Conserv-Amb	0.394374	172.134	264.292	436.426	4149.93	3706.12	443.818	8.35052
	2012	Conserv-Amb	0.334457	268.65	437.642	706.292	4418.33	3941.65	476.686	8.26886
	2014	Conserv-Amb	0.257009	154.192	445.668	599.86	6008.16	5010.87	997.286	5.02451
	2016	Conserv-Amb	0.253161	309.05	906.647	1215.7	4637.5	4083.84	553.656	7.37613
	2018	Conserv-Amb	0.364845	354.743	590.874	945.617	3579.73	5853.95	395.155	14.8143
	2020	Conserv-Amb	0.568779	695.259	480.497	1175.76	6643.5	3095.52	789.552	3.92061
	2010	Conserv-Warm	0.302795	146.339	348.05	494.389	4007.73	3489.27	518.458	6.7301
	2012	Conserv-Warm	0.391052	275.771	433.977	709.749	4508.25	4002.05	506.208	7.90593
	2014	Conserv-Warm	0.284736	176.476	443.024	619.5	6258.23	5388.91	869.318	6.19901
	2016	Conserv-Warm	0.385613	633.458	998.683	1632.14	7238.76	6467.35	771.403	8.38388
	2018	Conserv-Warm	0.416573	473.31	706.056	1179.37	5282.44	7408.22	517.335	14.32
	2020	Conserv-Warm	0.651547	1079.38	577.317	1656.69	8309.78	4765.1	901.566	5.28537
	2010	Conven-Amb	0.31491	148.458	322.509	470.967	2386.44	2055.08	331.362	6.2019
	2012	Conven-Amb	0.276411	121.6	328.387	449.988	2437.95	2080.66	357.286	5.82351
	2014	Conven-Amb	0.148802	59.0781	336.294	395.372	3026.27	2441.63	584.634	4.17635
	2016	Conven-Amb	0.164933	126.476	669.828	796.303	2874.21	2456.27	417.942	5.87705
	2018	Conven-Amb	0.309947	247.711	557.882	805.593	2761.01	2709.64	393.358	6.88849
	2020	Conven-Amb	0.581193	494.025	347.586	841.611	3213.32	2367.65	503.678	4.70072
	2010	Conven-Warm	0.371594	186.277	318.888	505.165	2484.31	2123.69	360.624	5.88893
	2012	Conven-Warm	0.29519	181.091	433.742	614.833	2316.17	1986.56	329.601	6.02717
	2014	Conven-Warm	0.174715	87.5593	417.493	505.052	2854.65	2267.95	586.707	3.86555
	2016	Conven-Warm	0.205888	201.365	774.517	975.883	3096.17	2548.17	548.006	4.64989
	2018	Conven-Warm	0.330111	304.753	625.599	930.352	3225.04	2491.92	522.222	4.77176
	2020	Conven-Warm	0.607864	482.835	309.343	792.178	2878.41	2702.82	386.488	6.99328
Figure 2b,d	year	Treatment	CUE Cohen's d	growth Cohen's d	respiration Cohen's d	uptake Cohen's d	MNC Cohen's d	FNC Cohen's d
	2010	Conservation	-4.29834	-1.6276	1.17955	0.704615	-0.742078	-1.02935
	2012	Conservation	0.747097	0.147185	-0.0536559	0.0323452	0.567921	0.43393
	2014	Conservation	1.52341	0.595805	-0.0333711	0.178526	0.645715	0.705151
	2016	Conservation	4.02766	2.58233	0.843247	2.60194	5.12064	5.19116
	2018	Conservation	3.5858	2.76179	1.80406	3.38503	2.14545	2.35028
	2020	Conservation	5.12343	4.48583	3.07062	4.36807	8.8691	19.277
	2010	Conventional	2.55123	1.01855	-0.057532	0.373065	0.282545	0.218191
	2012	Conventional	0.863751	2.58874	1.40414	1.84973	-0.800031	-0.694169
	2014	Conventional	1.5589	1.67715	1.11457	1.32516	-1.06899	-1.1743
	2016	Conventional	2.52028	4.03195	0.819586	1.31377	0.924035	0.743452
	2018	Conventional	1.19326	1.6627	0.590971	0.88532	-0.761062	-0.645792
	2020	Conventional	0.89091	2.00253	-1.99363	-0.71435	16.8535	9.63869

## Sheet: Figure 3
Figure3a	Conventional	Warm vs. Amb						Conservation	Warm vs. Amb
		ID	mean	SD	p-value				ID	mean	SD	p-value
		Acidobacteriota	-0.0271	0.005244	0.001				Acidobacteriota	-0.09743	0.02539	0.001
		Actinobacteriota	0.0138	0.005435	0.01				Actinobacteriota	0.04432	0.02463	0.037
		Bacteroidota	0.0065	0.004695	0.16				Bacteroidota	0.05179	0.02374	0.029
		Bdellovibrionota	-1.469e-05	0.0001269	0.9				Bdellovibrionota	-8.13e-05	0.0008961	0.92
		Chloroflexi	-0.0004001	0.0034492	0.9				Chloroflexi	0.0164	0.0149	0.271
		Firmicutes	0.0016	0.0001159	0.9				Firmicutes	0.017042	0.007181	0.017
		Gemmatimonadota	-0.0022	0.002286	0.032				Gammaproteobacteria	0.01123	0.02129	0.597
		Nitrospirota	-0.0004	0.0001976	0.019				Nitrospirota	-0.0017072	0.0009122	0.061
		Proteobacteria	0.0147	0.005192	0.004				Proteobacteria	0.03786	0.02446	0.121
		Verrucomicrobiota	3.277e-05	0.0003822	0.93				Verrucomicrobiota	0.02612	0.001342	0.021
		Ascomycota	0.0166	0.00191	0.038				Ascomycota	0.02691	0.01085	0.013
		Basidiomycota	-0.0034	0.005815	0.55				Basidiomycota	-0.01528	0.03144	0.62
		Chytridiomycota	0.0124	0.0001038	0.36				Chytridiomycota	0.0015	0.0007624	0.65
		Mucoromycota	0.0042	0.0001023	0.048				Mucoromycota	0.0001	0.0009142	0.92
		Mortierellomycota	0.0017	0.001312	0.4				Mortierellomycota	-0.003659	0.010342	0.72
		AMF	-0.0007	0.0008154	0.34				AMF	-0.002526	0.005913	0.669
		PlantPathotroph	0.0158	0.01959	0.41				PlantPathotroph	0.04138	0.07732	0.59
		Saprotroph	0.0139	0.01452	0.377				Saprotroph	0.05537	0.07787	0.47
Figure3b	ln(Community similarity)
	Bacteria	ln[time(years)]	Conven-Amb	Conven-Warm	Conserv-Amb	Conserv-Warm				Fungi	ln[time(years)]	Conven-Amb	Conven-Warm	Conserv-Amb	Conserv-Warm
		0.693147	-0.336601	-0.545303	-0.306705	-0.32929					0.693147	-0.678171	-0.495179	-0.488935	-0.596381
		1.38629	-0.602443	-0.62341	-0.589476	-0.587252					1.38629	-0.747012	-1.11822	-0.512196	-0.520113
		1.79176	-0.571785	-0.634058	-0.524205	-0.671695					1.79176	-1.24021	-0.800294	-0.841987	-0.778092
		2.07944	-0.647596	-0.621106	-0.50573	-0.483014					2.07944	-1.55208	-1.40805	-1.01534	-1.43359
		2.30259	-0.549784	-0.5088	-0.565809	-0.615724					2.30259	-1.64167	-1.54323	-1.3963	-1.83205
		0.693147	-0.461653	-0.501415	-0.503861	-0.552158					0.693147	-0.789603	-1.02305	-0.503804	-0.584448
		1.38629	-0.391539	-0.371899	-0.437008	-0.614594					1.38629	-0.907811	-0.651601	-0.898932	-0.794434
		1.79176	-0.525885	-0.461663	-0.444181	-0.445847					1.79176	-1.28466	-1.39024	-0.940728	-0.985948
		2.07944	-0.412741	-0.530492	-0.463896	-0.569823					2.07944	-1.38179	-1.47833	-1.16405	-1.30866
		0.693147	-0.404531	-0.429589	-0.406651	-0.517267					0.693147	-0.945156	-0.804599	-0.796727	-0.515699
		1.38629	-0.485054	-0.453277	-0.447811	-0.49478					1.38629	-1.04209	-1.07808	-0.872064	-1.14818
		1.79176	-0.492121	-0.515019	-0.543791	-0.690637					1.79176	-1.27196	-1.24016	-1.07049	-1.38677
		0.693147	-0.397054	-0.384938	-0.298691	-0.515386					0.693147	-0.937384	-0.995594	-0.569237	-0.777153
		1.38629	-0.379354	-0.453885	-0.436268	-0.498845					1.38629	-1.01105	-1.17088	-0.720617	-0.972823
		0.693147	-0.37033	-0.388783	-0.370011	-0.479715					0.693147	-0.89561	-0.892823	-0.537429	-0.715879
		0.693147	-0.325427	-0.333107	-0.3088	-0.323245					0.693147	-1.14997	-0.539152	-0.332526	-0.502403
		1.38629	-0.502628	-0.527835	-0.683819	-0.631878					1.38629	-1.03083	-1.06572	-0.630062	-0.46337
		1.79176	-0.552388	-0.545221	-0.655219	-0.671064					1.79176	-1.22883	-0.83398	-0.908216	-0.754884
		2.07944	-0.523628	-0.482877	-0.516333	-0.48709					2.07944	-1.59527	-1.47224	-1.37031	-1.31423
		2.30259	-0.5157	-0.49348	-0.608142	-0.675129					2.30259	-1.46181	-1.39361	-1.48374	-1.90585
		0.693147	-0.395796	-0.409657	-0.551892	-0.545734					0.693147	-1.33943	-1.09118	-0.455757	-0.551734
		1.38629	-0.385448	-0.409495	-0.537234	-0.546779					1.38629	-1.1338	-0.734611	-0.884146	-0.658955
		1.79176	-0.409388	-0.432783	-0.446137	-0.427883					1.79176	-1.70003	-1.36164	-1.12847	-1.06871
		2.07944	-0.375816	-0.423518	-0.477383	-0.56422					2.07944	-1.32764	-1.27463	-1.17586	-1.53999
		0.693147	-0.367296	-0.395474	-0.383444	-0.518538					0.693147	-1.08675	-0.794361	-0.926307	-0.719826
		1.38629	-0.378826	-0.378426	-0.458183	-0.510454					1.38629	-1.24372	-0.789347	-1.28169	-1.15128
		1.79176	-0.438196	-0.433832	-0.505873	-0.668241					1.79176	-1.51757	-1.07607	-1.25153	-1.60326
		0.693147	-0.337893	-0.37236	-0.366851	-0.505571					0.693147	-1.02443	-0.96993	-0.809677	-0.837721
		1.38629	-0.355693	-0.39078	-0.450246	-0.51499					1.38629	-0.94672	-0.868892	-0.817459	-1.21952
		0.693147	-0.316727	-0.281675	-0.383949	-0.47					0.693147	-1.10436	-0.713032	-0.540398	-0.865619
		0.693147	-0.298876	-0.352359	-0.294441	-0.330876					0.693147	-0.446899	-0.552656	-0.329503	-0.490587
		1.38629	-0.503612	-0.542256	-0.731048	-0.711668					1.38629	-0.870768	-0.923414	-1.07135	-0.422
		1.79176	-0.49093	-0.734516	-0.562663	-0.722217					1.79176	-0.943124	-0.689016	-0.895127	-0.699235
		2.07944	-0.539841	-0.542395	-0.506805	-0.55984					2.07944	-1.17386	-1.55979	-0.968763	-1.49937
		2.30259	-0.486293	-0.519323	-0.594709	-0.708954					2.30259	-1.30349	-1.56924	-1.52202	-1.74041
		0.693147	-0.433198	-0.423971	-0.614461	-0.58503					0.693147	-0.896646	-0.834853	-1.01649	-0.620382
		1.38629	-0.369588	-0.546759	-0.477616	-0.559445					1.38629	-0.793584	-0.701093	-0.959594	-0.730854
		1.79176	-0.451862	-0.447239	-0.441248	-0.479353					1.79176	-0.993233	-1.3881	-0.827195	-1.32332
		2.07944	-0.389413	-0.43115	-0.478356	-0.580534					2.07944	-1.13578	-1.49225	-1.33776	-1.7392
		0.693147	-0.356575	-0.530855	-0.484696	-0.420185					0.693147	-0.960235	-0.873769	-1.11405	-0.548014
		1.38629	-0.419402	-0.389179	-0.502119	-0.47501					1.38629	-1.09201	-0.85472	-1.09572	-1.14267
		1.79176	-0.434732	-0.450514	-0.537941	-0.603848					1.79176	-1.14086	-1.22448	-1.52578	-1.43865
		0.693147	-0.334142	-0.50686	-0.331307	-0.459712					0.693147	-0.693556	-1.21278	-0.670566	-0.834286
		1.38629	-0.333782	-0.515368	-0.445635	-0.498417					1.38629	-0.927242	-1.23422	-0.88722	-1.30467
		0.693147	-0.336892	-0.311223	-0.372097	-0.414373					0.693147	-0.750649	-0.789017	-0.657867	-1.04904
Figure3c	Dissimilarity
	Bacteria	time(years)	conventional	conservation			Fungi	time(years)	conventional	conservation
		0	0.221048	0.215632				0	0.538628	0.254746
		0	0.235532	0.201142				0	0.523932	0.219721
		0	0.209037	0.166305				0	0.538775	0.140091
		2	0.27307	0.207278				2	0.35	0.205692
		2	0.210165	0.188228				2	0.571196	0.215104
		2	0.221163	0.201938				2	0.42	0.296159
		4	0.33	0.231946				4	0.485908	0.28
		4	0.261319	0.273795				4	0.495581	0.400807
		4	0.275684	0.291687				4	0.480797	0.46
		6	0.298378	0.32				6	0.516724	0.459795
		6	0.273508	0.28504				6	0.500273	0.478143
		6	0.33	0.289289				6	0.552585	0.454589
		8	0.305499	0.244665				8	0.606575	0.429269
		8	0.227748	0.252603				8	0.444021	0.479695
		8	0.270408	0.261212				8	0.54381	0.467945
		10	0.238087	0.249489				10	0.535851	0.453033
		10	0.232564	0.241215				10	0.476552	0.52
		10	0.226356	0.254937				10	0.570513	0.4025
Figure3d		Conventional	Conservation
	Acidobacteriota	-0.42	0.23
	Actinobacteriota	-0.34	-0.07
	Armatimonadota	-0.07	1.07
	Bacteroidota	-0.09	-0.11
	Chloroflexi	-0.69	-0.09
	Firmicutes	0.97	-1.23
	Gemmatimonadota	-0.08	0.39
	Planctomycetota	-0.09	0.26
	Proteobacteria	0	-0.15
	Verrucomicrobiota	1.47	0
	Ascomycota	0.14	0.34
	Basidiomycota	-0.19	1.45
	Chytridiomycota	-0.43	-0.21
	Mortierellomycota	0.71	-1.34
	Mucoromycota	-0.41	-1.31

## Sheet: Figure 4
Figure 4a
Early stage					Early stage					Later stage					Later stage
Conventional					Conservation					Conventional					Conservation
		mean	sd				mean	sd				mean	sd				mean	sd
	Biofilm formation	-0.207204	0.0179243			Biofilm formation	-0.275013	0.0192075			Biofilm formation	-0.172685	0.0199497			Biofilm formation	0.134676	0.0213214
	Pentose and glucuronate interconversions	-0.0123903	0.00015279			Pentose and glucuronate interconversions	-0.0490452	4.94659e-05			Pentose and glucuronate interconversions	-0.0467603	0.000547341			Pentose and glucuronate interconversions	0.00515592	0.00122269
	Pentose phosphate pathway	-0.0267266	0.000161171			Pentose phosphate pathway	-0.100846	7.02319e-05			Pentose phosphate pathway	-0.0328783	0.000218091			Pentose phosphate pathway	0.0104837	0.000121354
	Pyruvate metabolism	-0.0117159	0.000174412			Pyruvate metabolism	-0.0607745	5.24947e-05			Pyruvate metabolism	-0.0475973	0.000237536			Pyruvate metabolism	0.0214908	5.89163e-05
	Arginine biosynthesis	-0.0254908	0.000125654			Arginine biosynthesis	-0.0919712	5.05842e-05			Arginine biosynthesis	-0.0453103	0.000218938			Arginine biosynthesis	0.0213464	6.33997e-05
	Lysine biosynthesis	-0.0387127	0.000341257			Lysine biosynthesis	-0.123011	0.000147021			Lysine biosynthesis	-0.0543221	0.000263077			Lysine biosynthesis	0.00851651	0.000379845
	Phenylalanine,tyrosine and tryptophan biosynthesis	-0.060618	0.000273533			Phenylalanine,tyrosine and tryptophan biosynthesis	-0.158204	8.86611e-05			Phenylalanine,tyrosine and tryptophan biosynthesis	-0.0535321	0.000296109			Phenylalanine,tyrosine and tryptophan biosynthesis	-0.00398132	0.000311189
	Valine, leucine and isoleucine biosynthesis	-0.00503428	0.000167161			Valine, leucine and isoleucine biosynthesis	-0.0656613	8.13071e-05			Valine, leucine and isoleucine biosynthesis	-0.0514766	0.000244851			Valine, leucine and isoleucine biosynthesis	0.0219751	9.23185e-05
	Glucosinolate biosynthesis	-0.00365036	0.000479882			Glucosinolate biosynthesis	-0.0749113	3.67584e-05			Glucosinolate biosynthesis	-0.0516737	0.000501493			Glucosinolate biosynthesis	0.0209446	0.000129013
	Biosynthesis of amino acids	-0.0226447	0.000194743			Biosynthesis of amino acids	-0.0999681	5.73761e-05			Biosynthesis of amino acids	-0.0477296	0.000230362			Biosynthesis of amino acids	0.0146981	0.000146933
	Fatty acid biosynthesis	-0.0270662	0.000256221			Fatty acid biosynthesis	-0.0981985	4.79316e-05			Fatty acid biosynthesis	-0.0446762	0.000325034			Fatty acid biosynthesis	-0.00338964	0.000128503
Figure 4b
Early stage					Early stage					Later stage					Later stage
Conventional					Conservation					Conventional					Conservation
		mean	sd				mean	sd				mean	sd				mean	sd
	starch	0.00176672	0.000249759			starch	-0.0258291	0.00013627			starch	0.00763805	0.000651238			starch	0.0395047	0.000228864
	pectin	-0.0477216	0.00154742			pectin	-0.0300859	0.000393452			pectin	-0.0372977	0.0086419			pectin	-0.1378	0.00238391
	cellulose	-0.060584	0.000114724			cellulose	-0.0872761	0.000155055			cellulose	0.04231	0.000158389			cellulose	-0.110033	0.00577065
	chitin	-0.0510217	0.000125487			chitin	-0.145831	5.45814e-05			chitin	0.0198138	0.000171716			chitin	-0.0460196	0.00029447
	lignin	0.108936	0.00179939			lignin	0.0780361	3.01888e-05			lignin	-0.067656	0.000368611

## Sheet: Figure 5
Figure 5	Figure 5c
		Bacterial community	Acidobacteriota	Actinobacteriota	Bacteroidota	Bdellovibrionota	Chloroflexi	Firmicutes	Gemmatimonadota	Nitrospirota	Proteobacteria	Verrucomicrobiota	Fungal community	Ascomycota	Basidiomycota	Chytridiomycota	Mortierellomycota	Mucoromycota
	CUE	-0.256734	0.00778459	0.171425	0.0424243	0.0489492	-0.299665	-0.542718	0.0619929	0.0942612	0.201837	0.378095	0.690275	-0.689264	0.558439	-0.156769	0.163009	-0.182637
	G	-0.402843	-0.239566	0.333972	0.397674	-0.0817268	-0.267382	-0.154371	0.219857	0.23165	0.353049	0.228201	0.437284	-0.419378	0.216748	-0.145368	0.159156	-0.172383
	R	0.398647	-0.409303	0.333972	0.42443	0.927385	-0.192764	0.0362719	0.227839	0.198071	0.276483	0.0580806	0.298174	-0.198264	-0.178363	-0.149166	0.055302	-0.118393
	Figure 5d
		Biofilm formation	Fatty acid biosynthesis	Biosynthesis of aminoacids	Arginine biosynthesis	Glucosinolate biosynthesis	Valine, leucine and isoleucine biosynthesis	Phenylalanine, tyrosine and tryptophan biosynthesis	Lysine biosynthesis	Pentose and glucuronate interconversions	Pyruvate metabolism	Pentose phosphate pathway	Starch	Pectin	Cellulose	Chitin	Lignin
	CUE	0.433043	-0.389565	-0.0634783	-0.14	0.508696	0.55913	-0.412174	-0.418261	0.408696	0.35913	0.476522	-0.538261	0.156522	-0.195652	-0.601739	-0.34
	R	0.543478	-0.625217	-0.26087	-0.395652	0.866957	0.828696	-0.795652	-0.738261	0.655652	0.533043	0.818261	-0.770435	0.328696	-0.277391	-0.874783	-0.653043
	G	0.429565	-0.608696	-0.365217	-0.487826	0.80087	0.697391	-0.852174	-0.772174	0.668696	0.410435	0.79913	-0.710435	0.36087	-0.278261	-0.784348	-0.672174
	Ns	0.40748	-0.533159	0.0313112	-0.0869754	0.527071	0.522722	-0.383997	-0.369211	0.494455	0.354425	0.504892	-0.482279	0.278321	-0.203523	-0.582735	-0.359209
	Figure 5a,b
	raw result of SEM
	Model Fit Summary
	CMIN
	Model	CMIN	DF	P	CMIN/DF
	Default model	25.11	19	0.157	1.322
	Saturated model	0	0
	Independence model	599.106	45	0	13.313
	RMR, GFI
	Model	RMR	GFI	AGFI	PGFI
	Default model	42979.6	0.94	0.825	0.325
	Saturated model	0	1
	Independence model	47931.2	0.442	0.318	0.362
	Baseline Comparisons
	Model	NFI	RFI	IFI	TLI	CFI
		Delta1	rho1	Delta2	rho2
	Default model	0.958	0.901	0.989	0.974	0.989
	Saturated model	1		1		1
	Independence model	0	0	0	0	0
	RMSEA
	Model	RMSEA	LO 90	HI 90	PCLOSE
	Default model	0.065	0	0.128	0.328
	Independence model	0.405	0.377	0.434	0
	AIC
	Model	AIC	BCC	BIC	CAIC
	Default model	97.11	109.485	181.017	217.017
	Saturated model	110	128.906	238.19	293.19
	Independence model	619.106	622.543	642.413	652.413
	Regression Weights: (Group number 1 - Default model)
				Estimate	S.E.	C.R.	P	Label
	Fa	<---	tem	27.799	8.35	3.329	***	par_8
	Subs	<---	tem	445.711	100.828	4.42	***	par_15
	Ba	<---	tem	44.488	22.538	1.974	0.048	par_6
	Fcommu	<---	Fa	0.012	0.002	6.577	***	par_12
	Fcommu	<---	Subs	0.001	0	3.845	***	par_16
	CUE	<---	Ba	0	0	-5.473	***	par_2
	CUE	<---	Fcommu	0.035	0.008	4.304	***	par_4
	Bcommu	<---	tem	-0.476	0.207	-2.303	0.021	par_7
	Bcommu	<---	Ba	-0.003	0.001	-2.484	0.013	par_13
	CUE	<---	Fa	0.001	0	2.684	0.007	par_25
	Bres	<---	Ba	-0.232	0.062	-3.72	***	par_1
	Bres	<---	Bcommu	-77.602	7.357	-10.549	***	par_3
	Fres	<---	CUE	7528.86	1210.58	6.219	***	par_5
	Fres	<---	Fcommu	-115.422	96.69	-1.194	0.233	par_14
	Bres	<---	tem	-30.798	14.352	-2.146	0.032	par_21
	SOC	<---	Bres	-0.004	0.001	-3.132	0.002	par_9
	SOC	<---	CUE	-2.205	1.303	-1.692	0.091	par_10
	SOC	<---	Fres	0.002	0	9.211	***	par_11
	SOC	<---	tem	-0.495	0.124	-4.007	***	par_22
	Standardized Regression Weights: (Group number 1 - Default model)
				Estimate
	Fa	<---	tem	0.359
	Subs	<---	tem	0.5
	Ba	<---	tem	0.219
	Fcommu	<---	Fa	0.553
	Fcommu	<---	Subs	0.334
	CUE	<---	Ba	-0.619
	CUE	<---	Fcommu	0.467
	Bcommu	<---	tem	-0.251
	Bcommu	<---	Ba	-0.268
	CUE	<---	Fa	0.357
	Bres	<---	Ba	-0.263
	Bres	<---	Bcommu	-0.822
	Fres	<---	CUE	0.642
	Fres	<---	Fcommu	-0.132
	Bres	<---	tem	-0.172
	SOC	<---	Bres	-0.28
	SOC	<---	CUE	-0.106
	SOC	<---	Fres	0.946
	SOC	<---	tem	-0.187
	Squared Multiple Correlations: (Group number 1 - Default model)
				Estimate
	tem			0
	Subs			0.253
	Fa			0.129
	Fcommu			0.473
	Ba			0.048
	CUE			0.502
	Bcommu			0.164
	Bres			0.568
	Fres			0.302
	SOC			0.849
	Standardized Total Effects (Group number 1 - Default model)
		tem	Subs	Fa	Fcommu	Ba	CUE	Bcommu	Bres	Fres
	Subs	0.503	0	0	0	0	0	0	0	0
	Fa	0.359	0	0	0	0	0	0	0	0
	Fcommu	0.363	0.334	0.553	0	0	0	0	0	0
	Ba	0.219	0	0	0	0	0	0	0	0
	CUE	0.163	0.156	0.615	0.467	-0.619	0	0	0	0
	Bcommu	-0.309	0	0	0	-0.268	0	0	0	0
	Bres	0.025	0	0	0	-0.042	0	-0.822	0	0
	Fres	0.055	0.056	0.322	0.168	-0.397	0.642	0	0	0
	SOC	-0.159	0.036	0.239	0.109	-0.298	0.501	0.23	-0.28	0.946
	Standardized Direct Effects (Group number 1 - Default model)
		tem	Subs	Fa	Fcommu	Ba	CUE	Bcommu	Bres	Fres
	Subs	0.503	0	0	0	0	0	0	0	0
	Fa	0.359	0	0	0	0	0	0	0	0
	Fcommu	0	0.334	0.553	0	0	0	0	0	0
	Ba	0.219	0	0	0	0	0	0	0	0
	CUE	0	0	0.357	0.467	-0.619	0	0	0	0
	Bcommu	-0.251	0	0	0	-0.268	0	0	0	0
	Bres	-0.172	0	0	0	-0.263	0	-0.822	0	0
	Fres	0	0	0	-0.132	0	0.642	0	0	0
	SOC	-0.187	0	0	0	0	-0.106	0	-0.28	0.946
	Standardized Indirect Effects (Group number 1 - Default model)
		tem	Subs	Fa	Fcommu	Ba	CUE	Bcommu	Bres	Fres
	Subs	0	0	0	0	0	0	0	0	0
	Fa	0	0	0	0	0	0	0	0	0
	Fcommu	0.363	0	0	0	0	0	0	0	0
	Ba	0	0	0	0	0	0	0	0	0
	CUE	0.163	0.156	0.258	0	0	0	0	0	0
	Bcommu	-0.059	0	0	0	0	0	0	0	0
	Bres	0.197	0	0	0	0.221	0	0	0	0
	Fres	0.055	0.056	0.322	0.3	-0.397	0	0	0	0
	SOC	0.028	0.036	0.239	0.109	-0.298	0.607	0.23	0	0
